# Supplementary material for: Impact of high-fat diet and exposure to constant light on reproductive competence of female ICR mice
Source: Biol Open. 2023 Oct 16;12(10):bio060088. doi: 10.1242/bio.060088 (PMC10602010; doi:10.1242/bio.060088)
Supplement: Table S1. Number of observations (n), F-value (degrees of freedom, df), and P-value for the effect of diet and light on dam body and organ weights. [file TableS1.xlsx]

## Sheet: Table S1
Table S1. Number of observations (n), F-value (degrees of freedom, df), and P-value for the effect of diet and light on dam body and organ weights.
Component	CON (n)			HF (n)			F-value (df)			p-value of overall effect
	LD	L5	L100	LD	L5	L100	Diet	Light	Diet*Light	Diet	Light	Cohort	Diet*Light
Dam End Weight (g)	8	9	11	10	12	12	0.28 (1, 55)	3.32 (2, 55)	0.59 (2, 55)	0.6	0.04	0.2	0.56
Dam BMI	8	9	8	10	12	9	6.15 (1, 49)	2.11 (2, 49)	0.80 (2, 49)	0.02	0.13	0.02	0.45
Mammary Weight (g)	11	8	11	11	12	9	1.84 (1, 55)	3.55 (2, 55)	0.93 (2, 55)	0.18	0.04	0.01	0.4
Mammary:Body	8	8	11	10	12	9	1.26 (1, 51)	2.46 (2, 51)	0.54 (2, 51)	0.27	0.1	0.02	0.59
Fat Pad Weight (g)	11	8	11	11	12	9	2.64 (1, 55)	2.84 (2, 55)	0.22 (2, 55)	0.11	0.07	< 0.001	0.81
Fat Pad:Body	8	8	11	10	12	9	2.89 (1. 51)	1.96 (2, 51)	0.36 (2, 51)	0.1	0.15	0.001	0.7
Liver Weight (g)	11	8	11	11	12	9	7.38 (1, 55)	2.58 (2, 55)	1.54 (2, 55)	0.01	0.09	0.04	0.22
Liver:Body	8	8	11	10	12	9	21.1 (1, 51)	5.99 (2, 51)	1.52 (2, 51)	< 0.001	0.01	0.46	0.23
