# Supplementary material for: Impact of high-fat diet and exposure to constant light on reproductive competence of female ICR mice
Source: Biol Open. 2023 Oct 16;12(10):bio060088. doi: 10.1242/bio.060088 (PMC10602010; doi:10.1242/bio.060088)
Supplement: Table S2. Number of observations (n), F-value (degrees of freedom, df), and P-value for the effect of diet and light on dam HbA1c, hair corticosterone, and plasma prolactin [file TableS2.xlsx]

## Sheet: Table S2
Table S2. Number of observations (n), F-value (degrees of freedom, df), and P-value for the effect of diet and light on dam HbA1c, hair corticosterone, and plasma prolactin
Component	CON (n)			HF (n)			F-value (df)			p-value of overall effect
	LD	L5	L100	LD	L5	L100	Diet	Light	Diet*Light	Diet	Light	Cohort	Diet*Light
Dam HbA1c (%)	8	6	8	9	8	11	0.14 (1, 43)	0.095 (2, 43)	0.25 (2, 43)	0.71	0.91	< 0.001	0.78
Dam Hair Corticosterone (ng/g hair)	9	6	10	8	9	9	5.95 (1, 44)	1.30 (2, 44)	1.92 (2, 44)	0.02	0.28	0.06	0.16
Dam Plasma Prolactin (pg/mL)	6	6	6	6	6	6	3.30 (1, 29)	3.58 (2, 29)	1.84 (2, 29)	0.1	0.04	0.05	0.18
Dam Plasma TAG (mg/dL)	7	6	6	8	6	6	0.34 (1, 32)	0.32 (2, 32)	0.19 (2, 32)	0.56	0.73	0.98	0.83
