# Supplementary material for: Impact of high-fat diet and exposure to constant light on reproductive competence of female ICR mice
Source: Biol Open. 2023 Oct 16;12(10):bio060088. doi: 10.1242/bio.060088 (PMC10602010; doi:10.1242/bio.060088)
Supplement: Table S3. Number of observations (n), F-value (degrees of freedom, df), and P-value for the effect of diet and light on mammary and liver SDH, mitochondrial/chromosomal DNA ratio, and ATP content [file TableS3.xlsx]

## Sheet: Table S3
Table S3. Number of observations (n), F-value (degrees of freedom, df), and P-value for the effect of diet and light on mammary and liver SDH, mitochondrial/chromosomal DNA ratio, and ATP content
Component	CON (n)			HF (n)			F-value (df)			p-value of overall effect
	LD	L5	L100	LD	L5	L100	Diet	Light	Diet*Light	Diet	Light	Cohort	Diet*Light
Mammary
SDH (% area)	6	8	9	9	6	8	0.05 (1, 39)	2.04 (2, 39)	0.36 (2, 39)	0.83	0.14	0.29	0.7
CYCS: ACTB	5	5	5	5	5	5	0.54 (1, 23)	0.17 (2, 23)	2.36 (2, 23)	0.47	0.84	0.54	0.12
ATP (nmol/μL)	6	6	6	6	6	6	1.80 (1, 29)	9.50 (2, 29)	0.24 (2, 29)	0.19	< 0.001	0.74	0.79
Liver
SDH (% area)	7	5	11	8	6	5	0.34 (1, 35)	3.25 (2, 35)	0.44 (2, 35)	0.57	0.05	0.08	0.65
CYCS: ACTB	5	5	5	5	5	5	1.33 (1, 23)	0.15 (2, 23)	1.83 (2, 23)	0.26	0.86	0.66	0.18
ATP (nmol/μL)	6	6	6	6	6	6	23.04 (1, 29)	3.25 (2, 29)	6.50 (2, 29)	< 0.001	0.05	0.24	0.01
