# Supplementary material for: Impact of high-fat diet and exposure to constant light on reproductive competence of female ICR mice
Source: Biol Open. 2023 Oct 16;12(10):bio060088. doi: 10.1242/bio.060088 (PMC10602010; doi:10.1242/bio.060088)
Supplement: Table S4. Number of observations (n), F-value (degrees of freedom, df), and P-value for the effect of diet and light on milk composition [file TableS4.xlsx]

## Sheet: Table S4
Table S4. Number of observations (n), F-value (degrees of freedom, df), and P-value for the effect of diet and light on milk composition.
Component	CON			HF			F-value (df)			p-value of overall effect
	LD	L5	L100	LD	L5	L100	Diet	Light	Diet*Light	Diet	Light	Diet*Light
Protein (g/mL)	5	5	5	4	4	6	1.08 (1, 23)	0.12 (2, 23)	1.35 (2, 23)	0.31	0.89	0.28
Lactose (g/mL)	5	5	5	6	4	6	2.47 (1, 24)	7.46 (2, 24)	0.72 (2,24)	0.13	0.003	0.5
MDA (μmol/mL)	4	5	6	6	5	5	9.99 (1,24)	2.67 (2,24)	4.97 (2,24)	0.004	0.09	0.02
8-OHdG (ng/mL)	4	4	6	5	5	6	8.16 (1,23)	0.95 (2, 23)	1.02 (2,23)	0.01	0.4	0.38
